# Supplementary material for: Endocrine-disrupting chemicals and the risk of gestational diabetes mellitus: a systematic review and meta-analysis
Source: Environ Health. 2022 May 16;21:53. doi: 10.1186/s12940-022-00858-8 (PMC9109392; doi:10.1186/s12940-022-00858-8)
Supplement: Supplementary file 4 — Additional file 4: Datasets. [file 12940_2022_858_MOESM4_ESM.xlsx]

## Sheet: PCBs
author	type	or	ll	ul	lnor	lnll	lnul	_lci	_uci	_wt	_LCI	_UCI	_WT	selnor
Eslami et al.2016	PCBs	1.75	1.35	2.27	0.559616	0.300105	0.81978	1.35	2.27	4.75042	1.35	2.27	4.75042	0.13257
Vafeidi et al.2016	PCBs	4.56	1.02	20.36	1.51732	0.019803	3.01357	1.02	20.36	0.715737	1.02	20.36	0.715737	0.763717
Zhang et al.2018	PCBs	4.7	1.02	21.7	1.54756	0.019803	3.07731	1.02	21.7	0.689743	1.02	21.7	0.689743	0.779977
Shapiro et al. 2016	PCBs	1	0.3	2.7	0	-1.20397	0.993252	0.3	2.7	1.20092	0.3	2.7	1.20092	0.560516
Jaacks et al.2016	PCBs	0.68	0.31	1.49	-0.385662	-1.17118	0.398776	0.31	1.49	1.96035	0.31	1.49	1.96035	0.4005
Rahman et al.2019	PCBs	0.99	0.73	1.35	-0.01005	-0.314711	0.300105	0.73	1.35	4.43966	0.73	1.35	4.43966	0.156841
Valvi et al. 2017	PCBs	0.97	0.71	1.33	-0.030459	-0.34249	0.285179	0.71	1.33	4.3971	0.71	1.33	4.3971	0.16012
Neblett et al. 2020	PCBs	1.06	0.59	1.87	0.058269	-0.527633	0.625938	0.59	1.87	2.81451	0.59	1.87	2.81451	0.294278
Zhang et al.2018	PCB-101	1.85	1.22	2.82	0.615186	0.198851	1.03674	1.22	2.82	3.71085	1.22	2.82	3.71085	0.213746
Jaacks et al.2016	PCB-101	1	0.69	1.47	0	-0.371064	0.385262	0.69	1.47	3.97251	0.69	1.47	3.97251	0.19294
Rahman et al.2019	PCB-101	1.03	0.75	1.41	0.029559	-0.287682	0.34359	0.75	1.41	4.38516	0.75	1.41	4.38516	0.161039
Eslami et al.2016	PCB-118	8.13	2.78	23.73	2.09556	1.02245	3.16674	2.78	23.73	1.24793	2.78	23.73	1.24793	0.547013
Shapiro et al. 2016	PCB-118	1.4	0.5	3.5	0.336472	-0.693147	1.25276	0.5	3.5	1.44811	0.5	3.5	1.44811	0.496406
Jaacks et al.2016	PCB-118	0.81	0.51	1.29	-0.210721	-0.673345	0.254642	0.51	1.29	3.43406	0.51	1.29	3.43406	0.236731
Rahman et al.2019	PCB-118	0.98	0.71	1.36	-0.020203	-0.34249	0.307485	0.71	1.36	4.32315	0.71	1.36	4.32315	0.16581
Zhang et al.2018	PCB-138	1.51	0.9	2.53	0.41211	-0.105361	0.928219	0.9	2.53	3.13013	0.9	2.53	3.13013	0.263668
Shapiro et al. 2016	PCB-138	1.5	0.5	4.2	0.405465	-0.693147	1.43508	0.5	4.2	1.26269	0.5	4.2	1.26269	0.542916
Jaacks et al.2016	PCB-138	0.53	0.29	0.99	-0.634878	-1.23787	-0.01005	0.29	0.99	2.63545	0.29	0.99	2.63545	0.31322
Rahman et al.2019	PCB-138	0.99	0.72	1.34	-0.01005	-0.328504	0.29267	0.72	1.34	4.41862	0.72	1.34	4.41862	0.158463
Zhang et al.2018	PCB-153	1.45	0.88	1.88	0.371564	-0.127833	0.631272	0.88	1.88	3.96346	0.88	1.88	3.96346	0.193649
Shapiro et al. 2016	PCB-153	1.4	0.5	4.1	0.336472	-0.693147	1.41099	0.5	4.1	1.28529	0.5	4.1	1.28529	0.536769
Jaacks et al.2016	PCB-153	0.48	0.24	0.98	-0.733969	-1.42712	-0.020203	0.24	0.98	2.25299	0.24	0.98	2.25299	0.358907
Rahman et al.2019	PCB-153	1.01	0.77	1.32	0.00995	-0.261365	0.277632	0.77	1.32	4.68823	0.77	1.32	4.68823	0.137499
Eslami et al.2016	PCB-153	2.41	1.21	4.81	0.879627	0.19062	1.5707	1.21	4.81	2.30603	1.21	4.81	2.30603	0.35206
Zhang et al.2018	PCB-180	1.25	0.83	1.88	0.223144	-0.18633	0.631272	0.83	1.88	3.77507	0.83	1.88	3.77507	0.208572
Shapiro et al.2016	PCB-180	1.3	0.5	3.5	0.262364	-0.693147	1.25276	0.5	3.5	1.44811	0.5	3.5	1.44811	0.496406
Jaacks et al.2016	PCB-180	0.41	0.19	0.87	-0.891598	-1.66073	-0.139262	0.19	0.87	2.04227	0.19	0.87	2.04227	0.38813
Rahman et al.2019	PCB-180	1.08	0.83	1.39	0.076961	-0.18633	0.329304	0.83	1.39	4.76335	0.83	1.39	4.76335	0.131539
Eslami et al.2016	PCB-28	0.31	0.14	0.67	-1.17118	-1.96611	-0.400478	0.14	0.67	1.96748	0.14	0.67	1.96748	0.399397
Zhang et al.2018	PCB-28	1.86	1.05	3.27	0.620577	0.04879	1.18479	1.05	3.27	2.85869	1.05	3.27	2.85869	0.289796
Jaacks et al.2016	PCB-28	0.9	0.24	3.31	-0.105361	-1.42712	1.19695	0.24	3.31	0.897964	0.24	3.31	0.897964	0.669404
Rahman et al.2019	PCB-28	1.06	0.89	1.27	0.058269	-0.116534	0.239017	0.89	1.27	5.2384	0.89	1.27	5.2384	0.0907017
Zhang et al.2018	PCB-52	1.9	1.28	2.82	0.641854	0.24686	1.03674	1.28	2.82	3.86381	1.28	2.82	3.86381	0.201499
Rahman et al.2019	PCB-52	1.13	0.74	1.71	0.122218	-0.301105	0.536493	0.74	1.71	3.71176	0.74	1.71	3.71176	0.213673

## Sheet: PBDEs
author	type	or	ll	ul	lnor	lnll	lnul	selnor	_LCI	_UCI	_WT
Liu et al. 2018	PBDE-100	2.04	0.89	4.7	0.71295	-0.116534	1.54756	0.424514	0.89	4.7	2.28381
Smarr et al. 2016	PBDE-100	2.22	0.96	5.17	0.797507	-0.040822	1.64287	0.429514	0.96	5.17	2.24009
Rahman et al.2019	PBDE-100	0.9	0.49	1.66	-0.105361	-0.71335	0.506818	0.311267	0.49	1.66	3.68906
Liu et al. 2018	PBDE-153	3.42	1.49	7.89	1.22964	0.398776	2.0656	0.425209	1.49	7.89	2.27767
Smarr et al. 2016	PBDE-153	1.79	1.18	2.74	0.582216	0.165514	1.00796	0.214909	1.18	2.74	5.89684
Rahman et al.2019	PBDE-153	0.64	0.26	1.57	-0.446287	-1.34707	0.451076	0.458712	0.26	1.57	2.00673
Liu et al. 2018	PBDE-154	1.7	0.73	3.99	0.530628	-0.314711	1.38379	0.433291	0.73	3.99	2.20782
Smarr et al. 2016	PBDE-154	1.04	0.34	3.17	0.0392207	-1.07881	1.15373	0.569526	0.34	3.17	1.37664
Rahman et al.2019	PBDE-154	1.23	1.12	1.34	0.207014	0.113329	0.29267	0.0457502	1.12	1.34	12.2968
Eslami et al.2016	PBDE-28	2.73	1.22	6.11	1.0043	0.198851	1.80993	0.410989	1.22	6.11	2.40823
Liu et al. 2018	PBDE-28	2.39	1.03	5.57	0.871293	0.0295588	1.7174	0.43057	1.03	5.57	2.231
Smarr et al. 2016	PBDE-28	0.47	0.17	1.26	-0.755023	-1.77196	0.231112	0.510987	0.17	1.26	1.66724
Rahman et al.2019	PBDE-28	1.08	0.94	1.23	0.0769611	-0.0618754	0.207014	0.0685943	0.94	1.23	11.554
Liu et al. 2018	PBDE-47	2.01	0.88	4.6	0.698135	-0.127833	1.52606	0.421911	0.88	4.6	2.30706
Smarr et al. 2016	PBDE-47	0.32	0.1	1.01	-1.13943	-2.30259	0.00995032	0.589932	0.1	1.01	1.29238
Rahman et al.2019	PBDE-47	1.18	1.08	1.29	0.165514	0.0769611	0.254642	0.0453268	1.08	1.29	12.3085
Eslami et al.2016	PBDE-99	2.14	1.99	3.83	0.760806	0.688135	1.34286	0.167023	1.99	3.83	7.52033
Liu et al. 2018	PBDE-99	2.01	0.88	4.58	0.698135	-0.127833	1.5217	0.420799	0.88	4.58	2.31708
Smarr et al. 2016	PBDE-99	0.44	0.15	1.33	-0.820981	-1.89712	0.285179	0.556709	0.15	1.33	1.43367
Rahman et al.2019	PBDE-99	1.04	0.92	1.15	0.0392207	-0.0833816	0.139762	0.0569244	0.92	1.15	11.9591
Eslami et al.2016	PBDEs	2.21	1.48	3.3	0.792993	0.392042	1.19392	0.204561	1.48	3.3	6.21528
Liu et al. 2018	PBDEs	2.23	1.04	5	0.802002	0.0392207	1.60944	0.400566	1.04	5	2.5106

## Sheet: PAEs
author	type	or	ll	ul	lnor	lnll	lnul	_LCI	_UCI	_WT	selnor
Shaffer et al.2019	DEHP	1.05	0.71	1.44	0.0487901	-0.34249	0.364643	0.71	1.44	2.92169	0.180391
Shapiro et al.2015	DEHP	0.9	0.3	2.9	-0.105361	-1.20397	1.06471	0.3	2.9	0.28385	0.578746
Gao et al.2021	DEHP	0.95	0.68	1.33	-0.0512933	-0.385662	0.285179	0.68	1.33	3.24636	0.171133
Zukin et al.2021	DEHP	1.2	0.8	1.7	0.182322	-0.223144	0.530628	0.8	1.7	2.57133	0.192289
Shapiro et al.2015	MBP	0.6	0.1	2.2	-0.510826	-2.30259	0.788457	0.1	2.2	0.152907	0.788531
Fisher et al.2018	MBP	1.42	0.52	3.88	0.350657	-0.653926	1.35584	0.52	3.88	0.3617	0.512694
Shaffer et al.2019	MBP	1.13	0.8	1.55	0.122218	-0.223144	0.438255	0.8	1.55	3.33973	0.168724
Zhang et al.2017	MBP	1.49	1.09	2.04	0.398776	0.0861777	0.71295	1.09	2.04	3.71893	0.159891
Gao et al.2021	MBP	1.2	0.95	1.53	0.182322	-0.0512933	0.425268	0.95	1.53	6.4328	0.121572
Guo et al.2020	MBP	3.1	0.87	11.21	1.1314	-0.139262	2.41681	0.87	11.21	0.22361	0.652058
Zukin et al.2021	MBP	1	0.8	1.5	0	-0.223144	0.405465	0.8	1.5	3.69723	0.160359
Shapiro et al.2015	MBzP	1.5	0.5	4.7	0.405465	-0.693147	1.54756	0.5	4.7	0.290982	0.57161
Shaffer et al.2019	MBzP	1.03	0.67	1.52	0.0295588	-0.400478	0.41871	0.67	1.52	2.17706	0.208977
Zhang et al.2017	MBzP	0.93	0.69	1.25	-0.0725707	-0.371064	0.223144	0.69	1.25	4.13772	0.151583
Gao et al.2021	MBzP	0.99	0.86	1.15	-0.0100503	-0.150823	0.139762	0.86	1.15	17.3018	0.0741288
Zukin et al.2021	MBzP	1.1	0.8	1.5	0.0953102	-0.223144	0.405465	0.8	1.5	3.69723	0.160359
Shapiro et al.2015	MCPP	0.6	0.2	1.9	-0.510826	-1.60944	0.641854	0.2	1.9	0.288253	0.574309
Shaffer et al.2019	MCPP	1.06	0.7	1.55	0.0582688	-0.356675	0.438255	0.7	1.55	2.31196	0.202788
Zukin et al.2021	MCPP	1	0.7	1.4	0	-0.356675	0.336472	0.7	1.4	3.04079	0.176823
Gao et al.2021	MEHP	0.96	0.77	1.2	-0.040822	-0.261365	0.182322	0.77	1.2	7.42138	0.113185
Guo et al.2020	MEHP	3.51	1.24	9.92	1.25562	0.215111	2.29455	1.24	9.92	0.337865	0.53047
Shaffer et al.2019	MEHP	1.03	0.38	2.79	0.0295588	-0.967584	1.02604	0.38	2.79	0.367578	0.508578
Shapiro et al.2015	MEP	0.5	0.2	1.4	-0.693147	-1.60944	0.336472	0.2	1.4	0.385826	0.496406
Fisher et al.2018	MEP	1.19	0.42	3.37	0.173953	-0.867501	1.21491	0.42	3.37	0.336902	0.531228
Shaffer et al.2019	MEP	1.61	1.1	2.36	0.476234	0.0953102	0.858662	1.1	2.36	2.50719	0.194732
Zhang et al.2017	MEP	1.12	0.83	1.52	0.113329	-0.18633	0.41871	0.83	1.52	3.99088	0.154347
Gao et al.2021	MEP	1.18	0.96	1.46	0.165514	-0.040822	0.378436	0.96	1.46	8.31138	0.106954
Guo et al.2020	MEP	1.4	0.39	4.95	0.336472	-0.941609	1.59939	0.39	4.95	0.226271	0.648213
Zukin et al.2021	MEP	1.1	0.9	1.4	0.0953102	-0.105361	0.336472	0.9	1.4	7.48378	0.112712
Fisher et al.2018	MIBP	4.89	1.32	18.14	1.58719	0.277632	2.89812	1.32	18.14	0.212752	0.668492
Shaffer et al.2019	MIBP	1.15	0.8	1.6	0.139762	-0.223144	0.470004	0.8	1.6	3.04079	0.176823
Guo et al.2020	MIBP	2.34	1.01	5.43	0.850151	0.00995032	1.69194	1.01	5.43	0.516406	0.429079
Zukin et al.2021	MIBP	1.1	0.8	1.4	0.0953102	-0.223144	0.336472	0.8	1.4	4.66506	0.142759

## Sheet: PFASs
author	type	or	ll	ul	lnor	lnll	lnul	_LCI	_UCI	_WT
Matilla-Santander et al. 2017	PFHxS	1.58	0.73	3.44	0.457425	-0.314711	1.23547	0.73	3.44	0.371543
Preston et al.2020	PFHxS	1	0.5	2.2	0	-0.693147	0.788457	0.5	2.2	0.406734
Rahman et al.2019	PFHxS	0.87	0.52	1.46	-0.139262	-0.653926	0.378436	0.52	1.46	0.837742
Shapiro et al. 2016	PFHxS	1.2	0.4	3.5	0.182322	-0.916291	1.25276	0.4	3.5	0.189773
Valvi et al. 2017	PFHxS	1.03	0.8	1.33	0.0295588	-0.223144	0.285179	0.8	1.33	3.45538
Wang et al.2018a	PFHxS	1.07	0.86	1.35	0.0676587	-0.150823	0.300105	0.86	1.35	4.39098
Xu et al.2020	PFHxS	1.09	0.49	3.01	0.0861777	-0.71335	1.10194	0.49	3.01	0.270946
Yu et al.2021	PFHxS	1.15	0.86	1.54	0.139762	-0.150823	0.431782	0.86	1.54	2.63043
Rahman et al.2019	PFDA	0.72	0.39	1.32	-0.328504	-0.941609	0.277632	0.39	1.32	0.600615
Valvi et al. 2017	PFDA	1.2	0.73	1.96	0.182322	-0.314711	0.672944	0.73	1.96	0.915302
Wang et al.2018a	PFDA	0.85	0.3	2.92	-0.162519	-1.20397	1.07158	0.3	2.92	0.172425
Xu et al.2020	PFDA	0.81	0.21	2.01	-0.210721	-1.56065	0.698135	0.21	2.01	0.174995
Zhang et al. 2015	PFDA	1.04	0.7	1.53	0.0392207	-0.356675	0.425268	0.7	1.53	1.46024
Yu et al.2021	PFDA	0.95	0.78	1.16	-0.0512933	-0.248461	0.14842	0.78	1.16	5.66831
Matilla-Santander et al. 2017	PFNA	0.85	0.4	1.8	-0.162519	-0.916291	0.587787	0.4	1.8	0.394671
Preston et al.2020	PFNA	1	0.5	2	0	-0.693147	0.693147	0.5	2	0.464584
Rahman et al.2019	PFNA	0.8	0.5	1.27	-0.223144	-0.693147	0.239017	0.5	1.27	1.02752
Valvi et al. 2017	PFNA	0.88	0.53	1.47	-0.127833	-0.634878	0.385262	0.53	1.47	0.857936
Wang et al.2018a	PFNA	1.25	0.37	4.28	0.223144	-0.994252	1.45395	0.37	4.28	0.148963
Xu et al.2020	PFNA	1.11	0.49	2.85	0.10436	-0.71335	1.04732	0.49	2.85	0.288018
Zhang et al. 2015	PFNA	1.06	0.7	1.6	0.0582688	-0.356675	0.470004	0.7	1.6	1.30648
Yu et al.2021	PFNA	1.03	0.81	1.3	0.0295588	-0.210721	0.262364	0.81	1.3	3.9893
Matilla-Santander et al. 2017	PFOA	1.2	0.62	2.3	0.182322	-0.478036	0.832909	0.62	2.3	0.519525
Preston et al.2020	PFOA	1.4	0.7	2.9	0.336472	-0.356675	1.06471	0.7	2.9	0.441928
Rahman et al.2019	PFOA	0.7	0.43	1.14	-0.356675	-0.84397	0.131028	0.43	1.14	0.93922
Shapiro et al. 2016	PFOA	0.9	0.3	2.3	-0.105361	-1.20397	0.832909	0.3	2.3	0.215201
Valvi et al. 2017	PFOA	0.79	0.44	1.41	-0.235722	-0.820981	0.34359	0.44	1.41	0.65833
Wang et al.2018a	PFOA	1.31	0.95	1.8	0.270027	-0.0512933	0.587787	0.95	1.8	2.18607
Xu et al.2020	PFOA	1.51	0.63	3.84	0.41211	-0.462035	1.34547	0.63	3.84	0.273284
Zhang et al. 2015	PFOA	1.87	1.14	3.02	0.625938	0.131028	1.10526	1.14	3.02	0.940705
Wang et al.2018b	PFOA	0.71	0.29	1.75	-0.34249	-1.23787	0.559616	0.29	1.75	0.276339
Liu et al. 2019	PFOA	1.23	0.92	1.64	0.207014	-0.0833816	0.494696	0.92	1.64	2.67179
Yu et al.2021	PFOA	1.11	0.83	1.15	0.10436	-0.18633	0.139762	0.83	1.15	8.39646
Matilla-Santander et al. 2017	PFOS	2.4	0.93	6.18	0.875469	-0.0725707	1.82132	0.93	6.18	0.248924
Preston et al.2020	PFOS	1.5	0.7	3	0.405465	-0.356675	1.09861	0.7	3	0.421578
Rahman et al.2019	PFOS	0.86	0.6	1.23	-0.150823	-0.510826	0.207014	0.6	1.23	1.73269
Shapiro et al. 2016	PFOS	0.7	0.3	1.7	-0.356675	-1.20397	0.530628	0.3	1.7	0.29674
Valvi et al. 2017	PFOS	0.86	0.43	1.7	-0.150823	-0.84397	0.530628	0.43	1.7	0.472524
Wang et al.2018a	PFOS	0.96	0.85	1.09	-0.040822	-0.162519	0.0861777	0.85	1.09	14.4356
Xu et al.2020	PFOS	0.61	0.42	1.65	-0.494296	-0.867501	0.500775	0.42	1.65	0.4769
Zhang et al. 2015	PFOS	1.13	0.75	1.72	0.122218	-0.287682	0.542324	0.75	1.72	1.29602
Wang et al.2018b	PFOS	2.11	0.76	5.86	0.746688	-0.274437	1.76815	0.76	5.86	0.214
Liu et al. 2019	PFOS	1.36	0.88	2.11	0.307485	-0.127833	0.746688	0.88	2.11	1.16744
Yu et al.2021	PFOS	1.1	0.88	1.36	0.0953102	-0.127833	0.307485	0.88	1.36	4.71153
Rahman et al.2019	PFUnDA	0.66	0.37	1.19	-0.415515	-0.994252	0.173953	0.37	1.19	0.654239
Wang et al.2018a	PFUnDA	1.79	0.65	4.96	0.582216	-0.430783	1.60141	0.65	4.96	0.216196
Yu et al.2021	PFUnDA	0.91	0.74	1.12	-0.0943106	-0.301105	0.113329	0.74	1.12	5.19834
Xu et al.2020	PFBS	1.69	1.2	2.01	0.524729	0.182322	0.698135	1.2	2.01	3.35576
Yu et al.2021	PFBS	1.23	1.05	1.44	0.207014	0.0487901	0.364643	1.05	1.44	8.94963
Xu et al.2020	PFDoA	2.49	1.07	3.72	0.912283	0.0676587	1.31372	1.07	3.72	0.575034
Yu et al.2021	PFDoA	0.99	0.78	1.26	-0.0100503	-0.248461	0.231112	0.78	1.26	3.88209
Preston et al.2020	EtFOSAA	1.5	0.7	3.2	0.405465	-0.356675	1.16315	0.7	3.2	0.386534
Zhang et al. 2015	EtFOSAA	1.25	0.87	1.8	0.223144	-0.139262	0.587787	0.87	1.8	1.68907
Preston et al.2020	MeFOSAA	1.3	0.7	2.4	0.262364	-0.356675	0.875469	0.7	2.4	0.588102
Zhang et al. 2015	MeFOSAA	1.05	0.71	1.54	0.0487901	-0.34249	0.431782	0.71	1.54	1.48932
